# Supplementary material for: Plant Growth Promotion and Biological Control against Rhizoctonia solani in Thai Local Rice Variety “Chor Khing” Using Trichoderma breve Z2-03
Source: J Fungi (Basel). 2024 Jun 11;10(6):417. doi: 10.3390/jof10060417 (PMC11204415; doi:10.3390/jof10060417)
Supplement: Supplementary file 1 [file jof-10-00417-s001.zip]

Archive with 1 entries (1 files):
- jof-3011167-supplementary.pdf
